# Supplementary material for: Transcriptome Analysis of Retinal and Choroidal Pathologies in Aged BALB/c Mice Following Systemic Neonatal Murine Cytomegalovirus Infection
Source: Int J Mol Sci. 2023 Feb 21;24(5):4322. doi: 10.3390/ijms24054322 (PMC10001583; doi:10.3390/ijms24054322)
Supplement: Supplementary file 1 [file ijms-24-04322-s001.zip]

Archive with 1 entries (1 files):
- ijms-2210224-supplementary.pdf
